# Supplementary material for: Delivery of a Muscle-Targeted Adeno-Associated Vector Via Ex Vivo Normothermic Perfusion Is Efficient, Durable, and Safe in a Preclinical Porcine Heart Transplant Model
Source: Transpl Int. 2025 Jun 2;38:13971. doi: 10.3389/ti.2025.13971 (PMC12203020; doi:10.3389/ti.2025.13971)
Supplement: Supplementary file 1 [file Table1.xlsx]

## Sheet: Sheet1
Supplemental Table 1: Ex Vivo Perfusion Parameters
EVP Animal Lab Record					Lab Values
Experiment 1					Time:	Sample type (arterial or venous):	CG4 cartridges	CG8 cartridges
Volumes		Blood Collection and Autotransfusion:					Lactate Value (mmol/L):	HCT (%):	Calcium:	Potassium:	Sodium:	Glucose:
Documentation & Volume additions to Circuit Prime:		Amount of blood collected from donor:	800mL		07:29:00	Donor baseline		22	1.41	3.8	141	49
Drug/Solution:	Amount added (mL):	Amount of blood after cell saving (post-autotransfusion yield):	476mL		10:00:00	Blood prime	<0.30	<15	<0.25	3	165	202
TMDX priming solution	500mL	Time to cell save blood:	11 min 48 sec		10:21:00	Arterial - First set once heart on OCS	0.63	<15	0.75	3.3	160	188
25% albumin	100mL	5% Albumin added to TM device	250mL		10:52:00	Arterial		<15	1.01	2.7	160	223
Ciprofloxacin	50mL				11:22:00	Arterial	0.88	<15	1.09	2.5	159	265
Cefazolin	5mL	Times			11:55:00	Arterial	0.95
Adult Multi-V	10mL	Donor Pig Cross-Clamp:	09:41:00
Solumedrol	4mL	Viral Vector Added:	10:37:00
Calcium gluconate	7mL	Final Arrest:	12:12:00
Dextrose	0	Perfusion start time:	10:16:00
Sodium bicarbonate	20mL	Perfusion end time:	12:18:00
Heparin	20mL (10mL to cell saver reservoir & 10mL to TM device)	Total perfusion time:	2 hours, 2 minutes
Epinephrine	0.25mL added to epi solution
Insulin	0.3mL added to epi solution, 0.5 mL added to maintenance solution	No vent used			Drug administration:
		500mL del Nido administered prior to explantation			Time:
		500mL del Nido administered immediately prior to removing heart from OCS device			08:53:00	6,000u Heparin to donor
	Lot #:	Venous cannula not used for blood collection - yankauer directly in RA			10:04:00	700mg Calcium gluconate to prime
OCS Disposable	4822-4-18575	Shocked with internal paddles x1 at 10J			10:29:00	200mg Calcium gluconate
Cell saver reservoir	MGA074	Average flow rate:	650mL/min
Cell saver washing kit	MLA042	Average MAP:	65mmHg
EVP Animal Lab Record					Lab Values
Experiment 2					Time:	Sample type (arterial or venous):	CG4 cartridges	CG8 cartridges
Volumes		Blood Collection and Autotransfusion:					Lactate Value (mmol/L):	HCT (%):	Calcium:	Potassium:	Sodium:	Glucose:
Documentation & Volume additions to Circuit Prime:		Amount of blood collected from donor:	1000mL		07:17:00	Donor baseline	1.77	27	1.42	3.2	137	98
Drug/Solution:	Amount added (mL):	Amount of blood after cell saving (post-autotransfusion yield):	534mL		09:19:00	Blood prime	<0.30	<15	<0.25	3.1	162	298
TMDX priming solution	500mL	Time to cell save blood:	13:39:00		09:37:00	Arterial - First set once heart on OCS	0.6	<15	1.03	3.5	158	264
25% albumin	100mL	5% Albumin added to TM device	200mL		10:10:00		0.74
Ciprofloxacin	50mL				10:40:00		0.88	<15	1.25	2.7	156	333
Cefazolin	5mL	Times			11:10:00		1.03
Adult Multi-V	10mL	Donor Pig Cross-Clamp:	09:01:00
Solumedrol	4mL	Viral Vector Added:	09:40:00
Calcium gluconate	See drug admin section	Final Arrest:	11:17:00
Dextrose	0	Perfusion start time:	09:31:00
Sodium bicarbonate	20mL	Perfusion end time:	11:21:00
Heparin	20mL (10mL to cell saver reservoir & 10mL to TM device)	Total perfusion time:	01:50:00
Epinephrine	0.25mL added to epi solution
Insulin	0.3mL added to epi solution, 0.5 mL added to maintenance solution	No vent used			Drug administration:
Sterile water	5mL	500mL del Nido administered prior to explantation			Time:
		500mL del Nido administered immediately prior to removing heart from OCS device			08:54:00	10,000u Heparin to donor
	Lot #:	Venous cannula not used for blood collection - yankauer directly in RA			09:21:00	800mg Calcium gluconate to prime
OCS Disposable	4822-4-18944				09:41:00	100mg Calcium gluconate
Cell saver reservoir	NFA142	Average flow rate:	550-600mL/kg/min
Cell saver washing kit	NEA174	Average MAP:	60-65mmHg
EVP Animal Lab Record					Lab Values
Experiment 3					Time:	Sample type (arterial or venous):	CG4 cartridges	CG8 cartridges
Volumes		Blood Collection and Autotransfusion:					Lactate Value (mmol/L):	HCT (%):	Calcium:	Potassium:	Sodium:	Glucose:
Documentation & Volume additions to Circuit Prime:		Amount of blood collected from donor:	800mL		07:40:00	Donor baseline		25	1.4	5.1	139	106
Drug/Solution:	Amount added (mL):	Amount of blood after cell saving (post-autotransfusion yield):	438mL		10:00:00	Blood prime	0.32	<15	<0.25	2.9	164	228
TMDX priming solution	500mL	Time to cell save blood:	11:12:00		10:30:00	Arterial - First set once heart on OCS	0.71	<15	0.88	3.1	161	226
25% albumin	100mL	5% Albumin added to TM device	250mL		11:00:00		0.81	-	-	-	-	-
Ciprofloxacin	50mL				11:30:00		0.94	<15	1.04	2.5	162	252
Cefazolin	5mL	Times
Adult Multi-V	10mL	Donor Pig Cross-Clamp:	09:42:00
Solumedrol	4mL	Viral Vector Added:	10:28:00
Calcium gluconate	8mL	Final Arrest:	12:06:00
Dextrose	0	Perfusion start time:	10:12:00
Sodium bicarbonate	20mL	Perfusion end time:	12:03:00
Heparin	20mL (10mL to cell saver reservoir & 10mL to TM device)	Total perfusion time:	1 hour, 51 minutes
Epinephrine	0.25mL added to epi solution
Insulin	0.3mL added to epi solution, 0.5 mL added to maintenance solution	No vent used			Drug administration:
		500mL del Nido administered prior to explantation			Time:
		500mL del Nido administered immediately prior to removing heart from OCS device			09:28:00	500 u Heparin to donor
	Lot #:	Venous cannula not used for blood collection - yankauer directly in RA			10:02:00	800mg Calcium gluconate to prime
OCS Disposable	4822-4-18578				11:00:00	100mg calcium gluconate
Cell saver reservoir	NFA142	Average flow rate:	500mL/min
Cell saver washing kit	NEA174	Average MAP:	50mmHg
EVP Animal Lab Record					Lab Values
Experiment 4					Time:	Sample type (arterial or venous):	CG4 cartridges	CG8 cartridges
Volumes		Blood Collection and Autotransfusion:					Lactate Value (mmol/L):	HCT (%):	Calcium:	Potassium:	Sodium:	Glucose:
Documentation & Volume additions to Circuit Prime:		Amount of blood collected from donor:	1,000mL			Donor baseline	Unable to obtain - iStat cartrdiges expired
Drug/Solution:	Amount added (mL):	Amount of blood after cell saving (post-autotransfusion yield):	718mL		12:03:00	Blood prime	0.38	16	<0.25	3.8	161	199
TMDX priming solution	500mL	Time to cell save blood:	15:08:00		12:23:00	Arterial - First set once heart on OCS	0.98	<15	0.87	3.7	158	205
25% albumin	100mL	5% Albumin added to TM device	0		12:53:00		1.09
Ciprofloxacin	50mL				13:23:00		1.13	15	0.99	3.1	158	228
Cefazolin	5mL	Times
Adult Multi-V	10mL	Donor Pig Cross-Clamp:	11:44:00
Solumedrol	4mL	Viral Vector Added:	12:21:00
Calcium gluconate	8mL	Final Arrest:	13:54:00
Dextrose	0	Perfusion start time:	12:09:00
Sodium bicarbonate	20mL	Perfusion end time:	13:54:00
Heparin	20mL (10mL to cell saver reservoir & 10mL to TM device)	Total perfusion time:	1 hour 45 mins
Epinephrine	0.25mL added to epi solution
Insulin	0.3mL added to epi solution, 0.5 mL added to maintenance solution	13 Fr vent used			Drug administration:			Defibrillation:
Sterile water	5mL	500mL del Nido administered prior to explantation			Time:			12:12:00	Defib at 5Jx2 and 10Jx2
		500mL del Nido administered immediately prior to removing heart from OCS device			11:36:00	7,000u heparin to donor		12:15:00	Defib at 10Jx2
	Lot #:	Venous cannula not used for blood collection - yankauer directly in RA			12:06:00	700mg calcium gluconate to prime		12:17:00	Defib at 20J x2
OCS Disposable	4822-4-18110				12:14:00	80mg lidocaine into TM device
Cell saver reservoir	MGA074	Average flow rate:	580-620mL/min		12:28:00	100mg calcium gluconate
Cell saver washing kit	MLA042	Average MAP:	60mmHg		13:28:00	100mg calcium gluconate
